# Supplementary material for: Molecular Genetic Analysis of Russian Patients with Coagulation Factor FVII Deficiency
Source: Genes (Basel). 2023 Sep 6;14(9):1767. doi: 10.3390/genes14091767 (PMC10531009; doi:10.3390/genes14091767)
Supplement: Supplementary file 1 [file genes-14-01767-s001.zip]

Archive with 1 entries (1 files):
- genes-2601329-supplementary.xlsx
