# Supplementary material for: Molecular Genetic Analysis of Russian Patients with Coagulation Factor FVII Deficiency
Source: Genes (Basel). 2023 Sep 6;14(9):1767. doi: 10.3390/genes14091767 (PMC10531009; doi:10.3390/genes14091767)
Supplement: Supplementary file 1 [file genes-14-01767-s001.zip › genes-2601329-supplementary.xlsx]

## Sheet: S1
Table S1. Patients included in the study and pathogenic variants and functional polymorphisms found in them
#	Patient's lab code	FVII:C (%)	Sex	Clinical phenotype based on FVII level [29]	Clinical phenotype based on clinical manifestations [30]	Bleeding phenotype	Patient status	Pathogenic variant	Nucleotide change type	AA effect	Exon/intron	Domain	Reference	Functional polymorphisms
														rs510335 c.-401G>T	rs5742910 c.-323ins10	rs561241 c.-122T>C	rs36209567 p.Ala354Val	rs6046 p.Arg413Gln
1	kp2	1	f	severe	mild	menorrhagia, easy bruising	heterozygous compound	c.-55C>T	SNV (Single nucleotide variant)	Regulatory	Promoter	Promoter	[19]	G	0	T	C	G
								c.1391delC (p.Pro464Hisfs*32)	Deletion	Frameshift	exon 9	Serine protease	[28]	G	0	T	T	A
2	kp5	6	f	severe	ND	ND	homozygous	c.1391delC (p.Pro464Hisfs*32)	Deletion	Frameshift	exon 9	Serine protease	[28]	G	0	T	T	A
								c.1391delC (p.Pro464Hisfs*32)	Deletion	Frameshift	exon 9	Serine protease	[28]	G	0	T	T	A
3	kp6	1	f	severe	mild	epistaxis, metrorrhagia	heterozygous compound	c.817_831del (p.Leu273_Asp277del)	Deletion	Inframe	exon 9	Serine protease	[21]	G	0	T	C	G
								c.1391delC (p.Pro464Hisfs*32)	Deletion	Frameshift	exon 9	Serine protease	[28]	G	0	T	C	G
4	kp17	4.8	f	severe	asymptomatic	asymptomatic	heterozygous compound	c.65G>A (p.Gly22Asp)	SNV	Missense/splicing	exon 2	Propeptide	New	G	0	T	NA	NA
								c.291+1G>A	SNV	Splicing	intron 3	Gla	[23]	G	0	T	NA	NA
5	kp20	33	f	mild	mild	strong postpartum hemorrhage, easy bruising	heterozygous	c.1285G>A (p.Ala429Thr)	SNV	Missense	exon 9	Serine protease	[22]	G	0	T	C	A
								-	-	-	-	-	-	G	0	T	C	G
6	kp24	62		mild	ND	ND	no mutation found	-	-	-	-	-	-	T	ins10	C	C	A
							homozygous by functional polymorphisms	-	-	-	-	-	-	T	ins10	C	C	A
7	kp25	35	f	mild	asymptomatic	asymptomatic	heterozygous	c.691_693del (p.Leu231del)	Deletion	Inframe	exon 8	Serine protease	[6]	G	0	T	C	A
								-	-	-	-	-	-	G	0	T	C	G
8	kp33	38	f	mild	mild	easy bruising	heterozygous	c.1391delC (p.Pro464Hisfs*32)	Deletion	Frameshift	exon 9	Serine protease	[28]	T	ins10	C	T	A
								-	-	-	-	-	-	G	0	T	C	A
9	kp37	28	f	mild	mild	postpartum hemorrhage, later diagnosed with a mild autoimmune acquired combined blood clotting factors FV, FVII, FXII deficiency	no mutation found	-	-	-	-	-	-	G	0	T	C	A
								-	-	-	-	-	-	G	0	T	C	G
10	kp42	40	f	mild	moderate	epistaxis, gum bleeding, easy bruising	heterozygous	c.347-1G>A	SNV	Splicing	intron 3	Gla	New	T	ins10	C	NA	NA
								-	-	-	-	-	-	G	0	T	NA	NA
11	kp43	1	f	severe	mild	metrorrhagia, mucosal bleeding	heterozygous compound	c.-55C>T	SNV	Regulatory	Promoter	Promoter	[19]	G	0	T	C	G
								c.1391delC (p.Pro464Hisfs*32)	Deletion	Frameshift	exon 9	Serine protease	[28]	G	0	T	T	A
12	kp45	3.5	f	severe	asymptomatic	asymptomatic	heterozygous compound	c.911C>T (p.Ala304Val)	SNV	Missense	exon 9	Serine protease	[26]	T	ins10	C	T	A
								c.1072A>G (p.Met358Val)	SNV	Missense	exon 9	Serine protease	[25]	G	0	T	T	G
13	kp47	28	f	mild	moderate	thrombosis, metrorrhagia, epistaxis, easy bruising	heterozygous	c.1391delC (p.Pro464Hisfs*32)	Deletion	Frameshift	exon 9	Serine protease	[28]	T	ins10	C	T	A
								-	-	-	-	-	-	G	0	T	C	A
14	kp48	43.6	f	mild	asymptomatic	asymptomatic	heterozygous	c.-32A>C	SNV	Regulatory	Promoter	Promoter	[20]	T	ins10	C	C	A
								-	-	-	-	-	-	G	0	T	C	G
15	kp49	2	f	severe	mild	epistaxis, gum bleeding	heterozygous compound	c.218G>A (p.Leu73Gln)	SNV	Missense	exon 3	Gla	[5]	G	0	T	T	A
								c.1391delC (p.Pro464Hisfs*32)	Deletion	Frameshift	exon 9	Serine protease	[28]	G	0	T	T	A
16	kp55	7	f	severe	moderate	haematuria, metrorhagia, postoperative bleeding, easy bruising, bloodshot eyes	heterozygous	c.1391delC (p.Pro464Hisfs*32)	Deletion	Frameshift	exon 9	Serine protease	[28]	G	0	T	T	A
							homozygous by functional polymorphisms	-	-	-	-	-	-	G	0	T	T	A
17	kp58	33	f	mild	asymptomatic	asymptomatic	heterozygous	c.-30A>C	SNV	Regulatory	Promoter	Promoter	[5]	T	ins10	C	C	G
								-	-	-	-	-	-	G	0	T	C	G
18	kp59	5	f	severe	severe	epistaxis, mucosal bleeding, rectal bleeding, metrorhagia, haematomas of soft tissues, chronical posthaemorrhagiс anemia, postpartum bleeding, deforming arthrosis of large joints	heterozygous compound	c.760G>C (p.Cys254Arg)	SNV	Missense	exon 8	Serine protease	[6]	G	0	T	C	G
								c.1310A>T (p.Tyr437Phe)	SNV	Missense	exon 9	Serine protease	[6]	G	0	T	C	G
19	kp63	2.2	f	severe	mild	epistaxis, gum bleeding	heterozygous compound	c.1171G>A (p.Gly391Ser)	SNV	Missense	exon 9	Serine protease	[27]	G	0	T	C	G
								c.1391delC (p.Pro464Hisfs*32)	Deletion	Frameshift	exon 9	Serine protease	[28]	G	0	T	T	A
20	kp68	1.8	f	severe	mild	epistaxis, metrorrhagia	heterozygous compound	c.226G>A (p.Glu76Lys)	SNV	Missense	exon 3	Gla	[22]	G	0	T	C	G
								c.1391delC (p.Pro464Hisfs*32)	Deletion	Frameshift	exon 9	Serine protease	[28]	G	0	T	T	A
21	kp70	1.6	f	severe	moderate	menorrhagia, postoperative bleeding	homozygous	c.1391delC (p.Pro464Hisfs*32)	Deletion	Frameshift	exon 9	Serine protease	[28]	G	0	T	T	A
								c.1391delC (p.Pro464Hisfs*32)	Deletion	Frameshift	exon 9	Serine protease	[28]	G	0	T	T	A
22	kp74	1	m	severe	severe	epistaxis, postoperative bleeding, haemarthrosis and deforming arthrosis of ankle joints	heterozygous compound	c.291+1G>A	SNV	Splicing	intron 3	Gla	[23]	NA	NA	NA	C	G
								c.1391delC (p.Pro464Hisfs*32)	Deletion	Frameshift	exon 9	Serine protease	[28]	NA	NA	NA	T	A
23	kp77	2.8	f	severe	mild	epistaxis, gum bleeding	heterozygous compound	c.64G>A (p.Gly22Ser )	SNV	Missense/splicing	exon 1	Propeptide	[21]	G	0	T	C	G
								c.1175A>G (p.Tyr392Cys)	SNV	Missense	exon 9	Serine protease	New	G	0	T	C	G
24	kp79	2.1	f	severe	mild	juvenile metrorrhagia	homozygous	c.1391delC (p.Pro464Hisfs*32)	Deletion	Frameshift	exon 9	Serine protease	[28]	NA	NA	NA	T	A
								c.1391delC (p.Pro464Hisfs*32)	Deletion	Frameshift	exon 9	Serine protease	[28]	NA	NA	NA	T	A
25	kp81	12.9	f	moderate	moderate	epistaxis, gum bleeding, easy bruising, postoperative bleeding	no mutation found	-	-	-	-	-	-	G	0	T	T	A
							homozygous by functional polymorphisms	-	-	-	-	-	-	G	0	T	T	A
26	ko27	45.2	m	mild	asymptomatic	asymptomatic	no mutation found	-	-	-	-	-	-	T	ins10	C	C	A
							homozygous by functional polymorphisms	-	-	-	-	-	-	T	ins10	C	C	A
27	ko28	3.3	f	severe	mild	postoperative bleeding	no mutation found	-	-	-	-	-	-	G	0	T	C	G
								-	-	-	-	-	-	G	0	T	C	G
28	ko29	38.8	f	mild	mild	epistaxis, easy bruising	no mutation found	-	-	-	-	-	-			C	T	A
							homozygous by functional polymorphisms	-	-	-	-	-	-	G	0	T	C	A
29	ko30	4.8	f	severe	asymptomatic	asymptomatic	heterozygous	c.1391delC (p.Pro464Hisfs*32)	Deletion	Frameshift	exon 9	Serine protease	[28]	G	0	T	T	A
							homozygous by functional polymorphisms	-	-	-	-	-	-	G	0	T	T	A
30	ko31	41	f	mild	ND	ND	no mutation found	-	-	-	-	-	-	T	ins10	C	T	A
							homozygous by functional polymorphisms	-	-	-	-	-	-	T	ins10	C	T	A
31	ko32	2.6	f	severe	moderate	epistaxis, gum bleeding, menorrhagia, postoperative bleeding, haematomas of soft tissues	homozygous	c.1391delC (p.Pro464Hisfs*32)	Deletion	Frameshift	exon 9	Serine protease	[28]	NA	NA	NA	T	A
								c.1391delC (p.Pro464Hisfs*32)	Deletion	Frameshift	exon 9	Serine protease	[28]	NA	NA	NA	T	A
32	ko33	9	f	severe	moderate	epistaxis, menorrhagia, postoperative bleeding	heterozygous	c.911C>T (p.Ala304Val)	SNV	Missense	exon 9	Serine protease	[26]	G	0	C	T	A
							homozygous by functional polymorphisms	-	-	-	-	-	-	T	ins10	T	C	A
33	ko34	1.4	f	severe	moderate	epistaxis, gum bleeding, metrorrhagia, haematomas, posttraumatic bleeding	heterozygous compound	c.713G>C (p.Cys238Ser)	SNV	Missense	exon 8	Serine protease	New	G	0	T	C	G
								c.1391delC (p.Pro464Hisfs*32)	Deletion	Frameshift	exon 9	Serine protease	[28]	G	0	T	T	A
34	ko35	1	m	severe	mild	epistaxis, haematuria	homozygous	c.1391delC (p.Pro464Hisfs*32)	Deletion	Frameshift	exon 9	Serine protease	[28]	NA	NA	NA	T	A
								c.1391delC (p.Pro464Hisfs*32)	Deletion	Frameshift	exon 9	Serine protease	[28]	NA	NA	NA	T	A
35	ko36	11.6	f	moderate	asymptomatic	asymptomatic	heterozygous compound	c.691_693del (p.Leu231del)	Deletion	Frameshift	exon 8	Serine protease	[6]	G	0	T	C	G
								c.1391delC (p.Pro464Hisfs*32)	Deletion	Frameshift	exon 9	Serine protease	[28]	G	0	T	T	A
36	ko37	53	f	mild	moderate	epistaxis, gum bleeding, postoperative bleeding, easy bruising	no mutation found	-	-	-	-	-	-	G	0	T	T	A
								-	-	-	-	-	-	G	0	T	C	G
37	ko38	19	m	moderate	moderate	epistaxis, easy bruising, haematomas	heterozygous	c.1391delC (p.Pro464Hisfs*32)	Deletion	Frameshift	exon 9	Serine protease	[28]	T	ins10	C	T	A
								-	-	-	-	-	-	G	0	T	C	G
38	ko39	53.5	m	mild	mild	epistaxis, gum bleeding, spontanous bleeding under the retina	no mutation found	-	-	-	-	-	-	T	ins10	C	C	A
							homozygous by functional polymorphisms	-	-	-	-	-	-	T	ins10	C	C	G
39	ko40	42.8	f	mild	mild	epistaxis, gum bleeding	heterozygous	c.-55C>T	SNV	Regulatory	Promoter	Promoter	[19]	T	ins10	C	C	A
								-	-	-	-	-	-	G	0	T	C	G
40	ko41	2.7	f	severe	moderate	gum bleeding, metrorrhagia, postoperative bleeding	homozygous	c.1391delC (p.Pro464Hisfs*32)	Deletion	Frameshift	exon 9	Serine protease	[28]	NA	NA	NA	T	A
								c.1391delC (p.Pro464Hisfs*32)	Deletion	Frameshift	exon 9	Serine protease	[28]	NA	NA	NA	T	A
41	ko42	3	m	severe	severe	epistaxis, easy bruising, posttraumatic bleeding, gastrointestinal bleeding	homozygous	c.1391delC (p.Pro464Hisfs*32)	Deletion	Frameshift	exon 9	Serine protease	[28]	NA	NA	NA	T	A
								c.1391delC (p.Pro464Hisfs*32)	Deletion	Frameshift	exon 9	Serine protease	[28]	NA	NA	NA	T	A
42	ko43	48	f	mild	mild	gum bleeding, easy bruising	no mutation found	-	-	-	-	-	-	T	ins10	C	C	A
							homozygous by functional polymorphisms	-	-	-	-	-	-	G	0	T	C	A
43	ko44	0.1?	f	severe	asymptomatic	asymptomatic	heterozygous compound	c.817_831del (p.Leu273_Asp277del)	Deletion	Inframe	exon 9	Serine protease	[21]	NA	NA	NA	C	G
								c.1109G>T (p.Cys370Phe)	SNV	Missense	exon 9	Serine protease	[27]	NA	NA	NA	C	G
44	ko45	31	m	mild	asymptomatic	asymptomatic	no mutation found	-	-	-	-	-	-	G	0	C	C	A
								-	-	-	-	-	-	T	ins10	T	C	G
45	ko46	34	m	mild	mild	epistaxis, gum bleeding	no mutation found	-	-	-	-	-	-	G	0	C	T	A
							homozygous by functional polymorphisms	-	-	-	-	-	-	T	ins10	T	C	A
46	ko47	40	m	mild	mild	epistaxis, later diagnosed with mild vitamin K-dependent clotting factors (FII, FVII, FX) deficiency	no mutation found	-	-	-	-	-	-	T	ins10	C	C	A
							homozygous by functional polymorphisms	-	-	-	-	-	-	T	ins10	C	C	A
47	ko48	3	f	severe	moderate	epistaxis, easy bruising, menorrhagia	heterozygous compound	c.580C>A (p.Pro194Thr)	SNV	Missense	exon 7	EGF2	[24]	G	0	T	C	G
								c.1391delC (p.Pro464Hisfs*32)	Deletion	Frameshift	exon 9	Serine protease	[28]	G	0	T	T	A
48	ko49	46	m	mild	mild	epistaxis, postoperative bleeding	no mutation found	-	-	-	-	-	-			C	C	A
								-	-	-	-	-	-	G	0	T	C	G
49	ko50	32	m	mild	moderate	epistaxis, easy bruising, postoperative bleeding	no mutation found	-	-	-	-	-	-	G	0	T	T	A
								-	-	-	-	-	-	G	0	T	C	G
50	ko51	56	f	mild	mild	easy bruising during the last year	no mutation found	-	-	-	-	-	-	T	ins10	C	C	A
							homozygous by functional polymorphisms	-	-	-	-	-	-	T	ins10	C	C	A
51	ko53	4	f	severe	moderate	epistaxis, easy bruising, intraperitoneal bleeding, incapsulated haematoma on a hip	heterozygous compound	c.-55C>T	SNV	Regulatory	Promoter	Promoter	[19]	G	0	T	C	G
								c.1285G>A (p.Ala429Thr)	SNV	Missense	exon 9	Serine protease	[22]	G	0	T	C	G
52	ko54	11.6	f	moderate	mild	epistaxis, gum bleeding	heterozygous compound	c.728 T>C (p.Ile243Thr)	SNV	Missense	exon 8	Serine protease	New	G	0	T	C	G
								c.847C>T (p.Arg283Trp)	SNV	Missense	exon 9	Serine protease	[25]	G	0	T	C	G
53	ko55	20	m	moderate	mild	spontaneous intraventricular hemorrhage of unknown genesis	no mutation found	-	-	-	-	-	-	T	ins10	C	C	A
							homozygous by functional polymorphisms	-	-	-	-	-	-	T	ins10	C	C	A
54	ko56	3.6	f	severe	moderate	epistaxis, easy bruising, metrorrhagia, mother and brother also has haemorrhagic syndrome	homozygous	c.64G>A (p.Gly22Ser )	SNV	Missense/splicing	exon 1	Propeptide	[21]	G	0	T	C	G
								c.64G>A (p.Gly22Ser )	SNV	Missense/splicing	exon 1	Propeptide	[21]	G	0	T	C	G
